# Supplementary material for: Metabolomic profiling of Prader-Willi syndrome compared with essential obesity
Source: Front Endocrinol (Lausanne). 2024 May 15;15:1386265. doi: 10.3389/fendo.2024.1386265 (PMC11133515; doi:10.3389/fendo.2024.1386265)
Supplement: Supplementary file 1 [file DataSheet_1.zip]

Archive with 6 entries (6 files):
- Supplementary Material/Fig. S1.pptx
- Supplementary Material/Legend to figure S1.docx
- Supplementary Material/Legend to tables S1-S2-S3.docx
- Supplementary Material/Tab. S1.xlsx
- Supplementary Material/Tab. S2.xlsx
- Supplementary Material/Tab. S3.docx
