# Supplementary material for: Metabolomic profiling of Prader-Willi syndrome compared with essential obesity
Source: Front Endocrinol (Lausanne). 2024 May 15;15:1386265. doi: 10.3389/fendo.2024.1386265 (PMC11133515; doi:10.3389/fendo.2024.1386265)
Supplement: Supplementary file 1 [file DataSheet_1.zip › Supplementary Material/Tab. S1.xlsx]

## Sheet: TAB. S1
TAB. S1
LB=Lower Bound=LOD/2
LOD=Limit Of Detection
Metabolite (µM)		LOD	N obs < LB	% obs < LB		PWS (N=32)												EOB (N=32)
						N obs < LB	% obs < LB	Min	Max	Mean	SD	Median	q1	q3	5° pctl	95° pctl		N obs < LB	% obs < LB	Min	Max	Mean	Dev std	Median	q1	q3	5° pctl	95° pctl
Acylcarnitines	C0	1.67	0	0		0	0	17.5	51.1	32.712	8.653	31.25	27.05	38.55	20.1	50.9		0	0	14.9	54.8	30.13	9.789	27.912	22.8	37.35	19.291	50.2
	C10	0.1	9	14.0625		0	0	0.14	1.52	0.51	0.282	0.436	0.323	0.62	0.214	0.988		9	28.125	0.05	0.552	0.264	0.164	0.282	0.05	0.389	0.05	0.542
	C10:1	0.341	57	89.0625		25	78.125	0.171	0.977	0.26	0.207	0.171	0.171	0.171	0.171	0.902		32	100	0.171	0.171	0.17	0	0.171	0.171	0.171	0.171	0.171
	C10:2	0.287	64	100		32	100	0.144	0.144	0.144	0	0.144	0.144	0.144	0.144	0.144		32	100	0.144	0.144	0.144	0	0.144	0.144	0.144	0.144	0.144
	C12	0.133	53	82.8125		24	75	0.067	0.259	0.095	0.054	0.067	0.067	0.106	0.067	0.199		29	90.625	0.067	0.197	0.075	0.029	0.067	0.067	0.067	0.067	0.141
	C12:1	0.329	62	96.875		30	93.75	0.165	0.379	0.177	0.05	0.165	0.165	0.165	0.165	0.357		32	100	0.165	0.165	0.165	0	0.165	0.165	0.165	0.165	0.165
	C12-DC	0.806	64	100		32	100	0.403	0.403	0.403	0	0.403	0.403	0.403	0.403	0.403		32	100	0.403	0.403	0.403	0	0.403	0.403	0.403	0.403	0.403
	C14	0.133	61	95.3125		32	100	0.067	0.067	0.067	0	0.067	0.067	0.067	0.067	0.067		29	90.625	0.067	0.145	0.074	0.022	0.067	0.067	0.067	0.067	0.145
	C14:1	0.074	20	31.25		3	9.375	0.037	0.279	0.134	0.058	0.115	0.096	0.185	0.037	0.225		17	53.125	0.037	0.202	0.082	0.06	0.037	0.037	0.094	0.037	0.196
	C14:1-OH	0.064	61	95.3125		31	96.875	0.032	0.085	0.034	0.009	0.032	0.032	0.032	0.032	0.032		30	93.75	0.032	0.075	0.035	0.01	0.032	0.032	0.032	0.032	0.069
	C14:2	0.054	39	60.9375		16	50	0.027	0.131	0.053	0.032	0.041	0.027	0.067	0.027	0.116		23	71.875	0.027	0.082	0.037	0.016	0.027	0.027	0.055	0.027	0.065
	C14:2-OH	0.059	59	92.1875		31	96.875	0.03	0.06	0.03	0.005	0.03	0.03	0.03	0.03	0.03		28	87.5	0.03	0.071	0.034	0.012	0.03	0.03	0.03	0.03	0.067
	C16	0.11	15	23.4375		8	25	0.055	0.227	0.125	0.048	0.136	0.083	0.161	0.055	0.197		7	21.875	0.055	0.194	0.118	0.04	0.119	0.11	0.141	0.055	0.186
	C16-OH	0.056	43	67.1875		24	75	0.028	0.118	0.042	0.028	0.028	0.028	0.044	0.028	0.114		19	59.375	0.028	0.13	0.054	0.038	0.028	0.028	0.064	0.028	0.129
	C16:1	0.063	45	70.3125		19	59.375	0.032	0.099	0.05	0.024	0.032	0.032	0.071	0.032	0.095		26	81.25	0.032	0.107	0.041	0.022	0.032	0.032	0.032	0.032	0.107
	C16:1-OH	0.068	0	0		0	0	0.083	0.497	0.175	0.115	0.15	0.096	0.193	0.084	0.469		0	0	0.086	0.514	0.23	0.136	0.18	0.145	0.215	0.094	0.496
	C16:2	0.029	0	0		0	0	0.05	0.293	0.101	0.065	0.084	0.06	0.111	0.05	0.278		0	0	0.057	0.311	0.133	0.079	0.1	0.088	0.126	0.059	0.288
	C16:2-OH	0.052	52	81.25		27	84.375	0.026	0.073	0.032	0.014	0.026	0.026	0.026	0.026	0.065		25	78.125	0.026	0.09	0.037	0.022	0.026	0.026	0.026	0.026	0.087
	C18	0.052	27	42.1875		11	34.375	0.026	0.113	0.054	0.024	0.057	0.026	0.07	0.026	0.105		16	50	0.026	0.112	0.049	0.026	0.039	0.026	0.068	0.026	0.091
	C18:1	0.084	0	0		0	0	0.09	0.29	0.198	0.055	0.19	0.16	0.245	0.118	0.289		0	0	0.084	0.32	0.168	0.051	0.149	0.134	0.183	0.12	0.278
	C18:1-OH	0.06	50	78.125		27	84.375	0.03	0.115	0.041	0.027	0.03	0.03	0.03	0.03	0.105		23	71.875	0.03	0.138	0.05	0.035	0.03	0.03	0.066	0.03	0.119
	C18:2	0.034	7	10.9375		0	0	0.034	0.129	0.064	0.026	0.059	0.042	0.082	0.036	0.116		7	21.875	0.017	0.147	0.061	0.039	0.049	0.037	0.076	0.017	0.142
	C2	0.133	0	0		0	0	2.49	10	4.753	1.895	4.265	3.515	5.525	2.66	9.78		0	0	1.76	14.6	4.934	2.665	4.355	3.143	5.535	2.26	10.3
	C3	0.122	0	0		0	0	0.185	1.04	0.412	0.171	0.402	0.289	0.475	0.194	0.676		0	0	0.264	0.826	0.427	0.157	0.365	0.33	0.472	0.269	0.81
	C3-DC (C4-OH)	0.09	30	46.875		11	34.375	0.045	0.213	0.094	0.047	0.095	0.045	0.106	0.045	0.203		19	59.375	0.045	0.212	0.072	0.039	0.045	0.045	0.098	0.045	0.128
	C3-OH	0.363	64	100		32	100	0.182	0.182	0.181	0	0.182	0.182	0.182	0.182	0.182		32	100	0.182	0.182	0.181	0	0.182	0.182	0.182	0.182	0.182
	C3:1	0.067	40	62.5		23	71.875	0.034	0.125	0.049	0.027	0.034	0.034	0.07	0.034	0.108		17	53.125	0.034	0.106	0.056	0.025	0.034	0.034	0.074	0.034	0.103
	C4	0.104	21	32.8125		11	34.375	0.052	0.414	0.128	0.085	0.128	0.052	0.142	0.052	0.358		10	31.25	0.052	0.709	0.155	0.146	0.127	0.052	0.151	0.052	0.511
	C4:1	0.088	39	60.9375		23	71.875	0.044	0.146	0.063	0.033	0.044	0.044	0.09	0.044	0.145		16	50	0.044	0.136	0.077	0.036	0.067	0.044	0.104	0.044	0.135
	C5	0.108	17	26.5625		4	12.5	0.054	0.309	0.168	0.059	0.168	0.153	0.198	0.054	0.266		13	40.625	0.054	0.222	0.107	0.054	0.111	0.054	0.134	0.054	0.207
	C5-DC (C6-OH)	0.035	20	31.25		8	25	0.018	0.11	0.048	0.025	0.046	0.029	0.054	0.018	0.092		12	37.5	0.018	0.117	0.047	0.03	0.04	0.018	0.065	0.018	0.111
	C5-M-DC	0.23	64	100		32	100	0.115	0.115	0.115	0	0.115	0.115	0.115	0.115	0.115		32	100	0.115	0.115	0.115	0	0.115	0.115	0.115	0.115	0.115
	C5-OH (C3-DC-M)	0.1	19	29.6875		12	37.5	0.05	0.414	0.12	0.083	0.107	0.05	0.134	0.05	0.304		7	21.875	0.05	0.559	0.151	0.098	0.14	0.101	0.187	0.05	0.277
	C5:1	0.13	60	93.75		32	100	0.065	0.065	0.065	0	0.065	0.065	0.065	0.065	0.065		28	87.5	0.065	0.263	0.084	0.052	0.065	0.065	0.065	0.065	0.229
	C5:1-DC	0.099	52	81.25		28	87.5	0.05	0.148	0.061	0.03	0.05	0.05	0.05	0.05	0.148		24	75	0.05	0.198	0.074	0.045	0.05	0.05	0.075	0.05	0.161
	C6 (C4:1-DC)	0.067	22	34.375		9	28.125	0.034	0.208	0.091	0.046	0.095	0.034	0.119	0.034	0.177		13	40.625	0.034	0.265	0.084	0.057	0.075	0.034	0.128	0.034	0.205
	C6:1	0.146	64	100		32	100	0.073	0.073	0.073	0	0.073	0.073	0.073	0.073	0.073		32	100	0.073	0.073	0.073	0	0.073	0.073	0.073	0.073	0.073
	C7-DC	0.078	55	85.9375		29	90.625	0.039	0.091	0.044	0.015	0.039	0.039	0.039	0.039	0.091		26	81.25	0.039	0.094	0.048	0.019	0.039	0.039	0.039	0.039	0.089
	C8	0.067	0	0		0	0	0.107	0.834	0.317	0.186	0.282	0.186	0.359	0.115	0.824		0	0	0.102	1.08	0.261	0.175	0.205	0.174	0.307	0.131	0.547
	C9	0.27	64	100		32	100	0.135	0.135	0.135	0	0.135	0.135	0.135	0.135	0.135		32	100	0.135	0.135	0.135	0	0.135	0.135	0.135	0.135	0.135
	Acylcarnitines_s		0	0		0	0	25.99	63.137	42.047	9.328	41.267	35.156	49.418	26.896	59.726		0	0	22.044	71.574	39.154	11.843	35.126	30.11	45.717	26.732	66.482
Aminoacids	Ala	1	0	0		0	0	135	622	405.875	125.32	380.5	323	495.5	216	616		0	0	159	654	396.719	127.96	409.5	279	489.5	161	616
	Arg	0.5	0	0		0	0	33.8	254	131.714	47.474	136.5	95.45	160	56.7	199		0	0	54	234	128.856	45.623	124.5	101.75	164.5	60.4	216
	Asn	1.5	0	0		0	0	10	53.3	25.25	11.174	22.35	17.05	30.85	10.5	49.7		0	0	9.29	43.3	25.022	9.053	24.15	17.3	30.8	11.6	42.8
	Asp	1.5	0	0		0	0	7.25	50.1	23.232	10.96	21.8	14.75	28.85	9.72	44.7		0	0	7.25	43.5	22.789	10.622	19.45	13.55	31.6	9.51	41.8
	Cit	1	0	0		0	0	6.97	30.3	18.162	5.069	18.2	14.45	22.35	10	25.5		0	0	7.13	31.1	17.074	5.27	17.45	13.4	19.35	8.05	28.4
	Gln	1.5	0	0		0	0	34.1	869	384.966	197.417	366.5	236.5	481	58.3	756		0	0	29.9	1187	389.219	257.013	322.5	199.5	541	77.1	920
	Glu	2	0	0		0	0	10.8	554	210.556	166.895	149.25	60.25	335	26.5	540		0	0	30.3	649	226.006	205.055	105	44.35	377	33.1	621
	Gly	0.5	0	0		0	0	95.5	337	194.609	51.694	194	156.5	232	113	275		0	0	78.4	338	189.747	68.161	180.5	137.5	227	80	302
	His	0.5	0	0		0	0	31.1	100	69.005	14.955	68.1	59.55	79.4	47.9	93		0	0	37.5	124	71.809	18.482	71.8	64.55	82.65	38.1	110
	Ile	0.5	0	0		0	0	21.5	174	87.247	33.287	84.55	66.1	102.6	40.9	162		0	0	31.4	178	86.813	34.623	86.7	60.7	111	34.6	163
	Leu	1.5	0	0		0	0	38.9	317	156.044	59.825	155	123	185.5	75.3	293		0	0	59.9	306	156.794	61.636	153	119.5	187	65.9	298
	Lys	0.5	0	0		0	0	115	378	238.906	64.966	242	194.5	288	122	325		0	0	106	360	237.344	66.685	228	202.5	282.5	115	340
	Met	0.1	0	0		0	0	8.41	30.9	20.038	5.969	21.15	14.9	24.8	8.69	28.5		0	0	0.12	41.7	20.26	7.29	21.4	16.25	23.3	11.3	28.8
	Orn	0.5	0	0		0	0	39.8	148	76.673	25.054	74.3	55.35	88.85	43.7	134		0	0	27.1	122	71.569	20.076	72.4	56.95	80.65	38.3	107
	Phe	0.1	0	0		0	0	23.3	105	71.533	18.989	74.8	58.6	83.25	37	105		0	0	34.6	119	72.425	19.112	74.3	61.75	83.3	36.7	99.8
	Pro	1	0	0		0	0	72.8	403	208.978	71.994	203	160	248.5	109	325		0	0	89.5	503	210.141	84.127	218	141	257.5	91.8	291
	Ser	1	0	0		0	0	57.3	249	152.984	50.451	142	124.75	179.5	70.4	243		0	0	61	253	150.347	49.533	149.5	116	181	66.3	236
	Thr	0.5	0	0		0	0	61.7	248	148.075	43.198	157.5	109.5	176.5	75.3	203		0	0	67.3	219	133.922	40.523	131.5	102.95	161	76	205
	Trp	0.5	0	0		0	0	19.7	110	60.019	18.487	63.05	46.8	69.7	27.5	88.5		0	0	22.5	105	60.806	18.491	61.9	50.25	69.75	31.2	96.4
	Tyr	0.5	0	0		0	0	27.4	124	73.623	23.646	76.7	57.8	91.15	37.5	116		0	0	17.7	125	71.559	26.413	73.05	52.3	95.65	25	107
	Val	0.5	0	0		0	0	83.8	402	247.291	71.358	245	203.5	285	136	374		0	0	91.6	412	244.175	79.529	234.5	186.5	309	109	369
	Aminoacids_s		0	0		0	0	1283.3	4338.8	3004.78	715.741	3041.1	2585.49	3479.65	1849.65	4294.7		0	0	1402.08	4657	2983.39	804.797	2910.85	2514.66	3705.55	1485.45	4163.2
Biogenic Amines	Ac-Orn	0.2	14	21.875		3	9.375	0.1	9.44	1.264	1.714	0.93	0.43	1.236	0.1	3.88		11	34.375	0.1	6.19	1.334	1.779	0.66	0.1	1.55	0.1	6.03
	ADMA	0.08	33	51.5625		14	43.75	0.04	1	0.215	0.211	0.22	0.04	0.305	0.04	0.6		19	59.375	0.04	0.68	0.138	0.167	0.04	0.04	0.195	0.04	0.67
	alpha-AAA	0.4	64	100		32	100	0.2	0.2	0.2	0	0.2	0.2	0.2	0.2	0.2		32	100	0.2	0.2	0.2	0	0.2	0.2	0.2	0.2	0.2
	c4-OH-Pro	0.1	64	100		32	100	0.05	0.05	0.05	0	0.05	0.05	0.05	0.05	0.05		32	100	0.05	0.05	0.05	0	0.05	0.05	0.05	0.05	0.05
	Carnosine	0.1	64	100		32	100	0.05	0.05	0.05	0	0.05	0.05	0.05	0.05	0.05		32	100	0.05	0.05	0.05	0	0.05	0.05	0.05	0.05	0.05
	Creatinine	1	0	0		0	0	19.6	94.2	54.928	21.011	52.15	39.45	72.55	23.4	91.9		0	0	22.6	123	59.066	23.6	52.9	43.65	73.6	24.8	102
	DOPA	0.2	64	100		32	100	0.1	0.1	0.1	0	0.1	0.1	0.1	0.1	0.1		32	100	0.1	0.1	0.1	0	0.1	0.1	0.1	0.1	0.1
	Dopamine	0.1	64	100		32	100	0.05	0.05	0.05	0	0.05	0.05	0.05	0.05	0.05		32	100	0.05	0.05	0.05	0	0.05	0.05	0.05	0.05	0.05
	Histamine	0.01	14	21.875		5	15.625	0.005	0.14	0.108	0.047	0.13	0.109	0.13	0.005	0.14		9	28.125	0.005	0.16	0.099	0.06	0.13	0.005	0.135	0.005	0.16
	Kynurenine	0.3	1	1.5625		1	3.125	0.15	3.16	1.552	0.655	1.425	1.13	1.875	0.41	2.9		0	0	0.54	4.04	1.622	0.753	1.61	1.02	1.97	0.65	3.42
	Met-SO	0.3	8	12.5		5	15.625	0.15	21.1	4.386	4.949	2.94	0.64	6.74	0.15	15		3	9.375	0.15	19	4.03	4.316	3.085	0.705	6.155	0.15	12.4
	Nitro-Tyr	0.3	64	100		32	100	0.15	0.15	0.15	0	0.15	0.15	0.15	0.15	0.15		32	100	0.15	0.15	0.15	0	0.15	0.15	0.15	0.15	0.15
	PEA	0.02	64	100		32	100	0.01	0.01	0.01	0	0.01	0.01	0.01	0.01	0.01		32	100	0.01	0.01	0.01	0	0.01	0.01	0.01	0.01	0.01
	Putrescine	0.02	1	1.5625		0	0	0.08	0.5	0.243	0.124	0.225	0.135	0.35	0.09	0.44		1	3.125	0.01	0.51	0.192	0.107	0.18	0.115	0.23	0.09	0.45
	SDMA	0.3	64	100		32	100	0.15	0.15	0.15	0	0.15	0.15	0.15	0.15	0.15		32	100	0.15	0.15	0.15	0	0.15	0.15	0.15	0.15	0.15
	Serotonin	0.03	6	9.375		4	12.5	0.015	1.19	0.469	0.322	0.461	0.165	0.71	0.015	0.99		2	6.25	0.015	1.47	0.43	0.352	0.36	0.215	0.535	0.015	1.22
	Spermidine	0.08	3	4.6875		2	6.25	0.04	0.23	0.126	0.045	0.12	0.105	0.148	0.04	0.23		1	3.125	0.04	0.22	0.133	0.041	0.12	0.11	0.155	0.08	0.2
	Spermine	0.08	33	51.5625		18	56.25	0.04	0.14	0.063	0.028	0.04	0.04	0.085	0.04	0.1		15	46.875	0.04	0.19	0.071	0.036	0.08	0.04	0.09	0.04	0.14
	t4-OH-Pro	0.1	64	100		32	100	0.05	0.05	0.05	0	0.05	0.05	0.05	0.05	0.05		32	100	0.05	0.05	0.05	0	0.05	0.05	0.05	0.05	0.05
	Taurine	0.8	0	0		0	0	18.5	207	122.782	44.37	115	102.5	155	60.1	195		0	0	58.3	229	126.824	48.419	110	89.5	165	63.8	219
	total DMA	0.1	47	73.4375		25	78.125	0.05	0.3	0.073	0.054	0.05	0.05	0.05	0.05	0.18		22	68.75	0.05	0.38	0.083	0.07	0.05	0.05	0.1	0.05	0.21
	Biogenic Amines_s		0	0		0	0	40.173	307.5	186.163	52.867	181.956	164.485	212.491	98.936	264.84		0	0	97.87	308.42	193.927	55.463	185.525	152.73	242.907	116.13	290.197
Glycerophospholipids	lysoPC a C14:0	14.8	64	100		32	100	7.4	7.4	7.4	0	7.4	7.4	7.4	7.4	7.4		32	100	7.4	7.4	7.4	0	7.4	7.4	7.4	7.4	7.4
	lysoPC a C16:0	0.181	0	0		0	0	44.2	279	120.702	44.589	118.735	95.1	134.679	56.7	198		0	0	46.2	206	89.426	36.578	84.117	64.186	101.05	47	191
	lysoPC a C16:1	0.068	0	0		0	0	1.43	6.28	3.852	1.224	3.705	2.985	4.847	1.85	5.82		0	0	1.044	5.08	2.69	0.897	2.72	2.123	3.264	1.26	4.62
	lysoPC a C17:0	0.046	9	14.0625		0	0	0.784	3.27	1.656	0.582	1.68	1.201	1.855	0.798	2.718		9	28.125	0.023	2.89	1.007	0.771	1.091	0.023	1.413	0.023	2.56
	lysoPC a C18:0	0.072	0	0		0	0	11.3	69.9	26.631	12.98	24.85	18.9	32.1	11.7	54		0	0	7.48	42.6	20.572	8.555	19.144	15.1	25.842	8.16	41.6
	lysoPC a C18:1	0.438	0	0		0	0	7.91	39.4	19.387	6.637	18.913	16.5	20.808	8.832	28.8		0	0	4.127	27.2	14.155	4.981	14.066	10.827	17.05	6.65	24.5
	lysoPC a C18:2	0.161	0	0		0	0	7.53	31.9	22.138	6.26	22	18.25	28.105	11.9	31.3		0	0	6.34	31.7	15.799	5.759	15.151	12.1	18.574	6.897	28.7
	lysoPC a C20:3	0.377	0	0		0	0	1.11	3.84	2.257	0.644	2.205	1.868	2.656	1.16	3.67		0	0	0.597	2.91	1.525	0.499	1.372	1.278	1.633	0.833	2.74
	lysoPC a C20:4	0.052	0	0		0	0	3.09	12.1	6.284	1.908	6.23	5.035	6.8	3.69	9.71		0	0	1.74	11.4	5.248	1.927	4.92	4.169	6.034	2.44	10
	lysoPC a C24:0	0.297	44	68.75		19	59.375	0.149	0.801	0.276	0.186	0.149	0.149	0.367	0.149	0.729		25	78.125	0.149	0.522	0.207	0.119	0.149	0.149	0.149	0.149	0.514
	lysoPC a C26:0	0.439	27	42.1875		8	25	0.22	2.17	0.712	0.488	0.607	0.331	0.873	0.22	1.84		19	59.375	0.22	1.26	0.438	0.306	0.22	0.22	0.637	0.22	1.11
	lysoPC a C26:1	7.73	64	100		32	100	3.865	3.865	3.865	0	3.865	3.865	3.865	3.865	3.865		32	100	3.865	3.865	3.865	0	3.865	3.865	3.865	3.865	3.865
	lysoPC a C28:0	0.534	51	79.6875		22	68.75	0.267	1.55	0.445	0.329	0.267	0.267	0.551	0.267	1.37		29	90.625	0.267	0.808	0.308	0.132	0.267	0.267	0.267	0.267	0.666
	lysoPC a C28:1	0.289	7	10.9375		3	9.375	0.145	1.55	0.55	0.297	0.469	0.402	0.654	0.145	1.32		4	12.5	0.145	0.982	0.482	0.207	0.447	0.362	0.584	0.145	0.926
	lysoPC_s		0	0		0	0	85.524	453.612	206.941	70.994	205.737	164.081	225.299	99.486	328.518		0	0	76.03	329.379	152.952	56.101	146.465	116.412	164.997	80.505	313.823
	PC aa C24:0	0.113	30	46.875		15	46.875	0.057	0.965	0.214	0.229	0.129	0.057	0.258	0.057	0.778		15	46.875	0.057	1.02	0.193	0.207	0.119	0.057	0.286	0.057	0.495
	PC aa C26:0	1.48	60	93.75		31	96.875	0.74	2.44	0.793	0.301	0.74	0.74	0.74	0.74	0.74		29	90.625	0.74	1.78	0.831	0.288	0.74	0.74	0.74	0.74	1.72
	PC aa C28:1	0.43	0	0		0	0	0.98	4.33	2.318	0.771	2.255	1.845	2.825	0.993	4.14		0	0	1.1	4.14	2.361	0.704	2.2	1.895	2.875	1.42	3.67
	PC aa C30:0	0.255	0	0		0	0	0.495	3.26	1.634	0.623	1.51	1.215	1.89	0.746	2.74		0	0	0.562	4.59	1.51	0.719	1.38	1.035	1.845	0.697	2.28
	PC aa C30:2	0.006	58	90.625		28	87.5	0.003	0.773	0.066	0.179	0.003	0.003	0.003	0.003	0.493		30	93.75	0.003	0.751	0.028	0.132	0.003	0.003	0.003	0.003	0.049
	PC aa C32:0	0.061	0	0		0	0	8.12	51.8	30.808	9.815	31.6	23.95	36.15	15.6	47.3		0	0	5.03	63.5	22.208	12.463	19.95	12.5	31.8	6.44	41.3
	PC aa C32:1	0.065	0	0		0	0	7.95	231	91.291	53.782	83.5	57.5	104	9.85	202		0	0	5.84	232	65.184	47.816	54.8	30	91.7	8.84	134
	PC aa C32:2	0.011	0	0		0	0	2.22	48.5	17.84	10.671	17.026	9.35	22	3.55	40.1		0	0	1.1	38.2	13.332	9.413	11.4	6	20.4	1.71	32.3
	PC aa C32:3	0.011	0	0		0	0	0.589	5.03	3.043	0.973	2.9	2.38	3.88	1.67	4.94		0	0	0.35	4.59	2.256	1.164	2.055	1.515	2.99	0.506	4.39
	PC aa C34:1	0.074	0	0		0	0	283	1082	654.293	194.772	644.5	538.5	745	370	1030		0	0	175	1080	474.594	206.846	433	312	647.5	180	731
	PC aa C34:2	0.083	0	0		0	0	306	2326	1328.86	450.616	1340	1068	1623.5	385	1930		0	0	193	1784	970.344	499.94	971	560	1367	195	1651
	PC aa C34:3	0.041	0	0		0	0	7.2	118	66.637	27.089	67.3	54.3	80.8	11.3	111		0	0	5.36	124	46.191	28.718	45.2	23.5	60.9	8.45	97.9
	PC aa C34:4	0.006	0	0		0	0	1.04	19.5	8.033	4.271	8.274	5.01	9.45	1.77	19.4		0	0	0.834	18.2	6.118	4.456	5.425	2.455	8.215	0.87	16.2
	PC aa C36:0	0.263	0	0		0	0	2.56	41.3	8.575	7.786	6.365	4.135	10.02	2.67	22.6		0	0	0.593	23.3	5.666	4.165	5.06	2.72	7.645	0.735	11.7
	PC aa C36:1	0.025	0	0		0	0	24.7	164	57.244	24.97	52.65	42.95	62.6	35.4	103		0	0	8.55	104	50.298	17.365	49.95	39.95	55.05	31.6	88.6
	PC aa C36:2	0.114	0	0		0	0	242	933	443.406	136.294	448.5	339	515	269	654		0	0	197	543	354.09	92.971	338.5	295.5	428.5	213	535
	PC aa C36:3	0.026	0	0		0	0	234	723	405.259	136.89	384.147	291	524	234	660		0	0	112	677	291	131.783	273.5	187.5	398.5	120	472
	PC aa C36:4	0.037	0	0		0	0	141	1272	692.369	250.504	665.906	545	851.5	316	1152		0	0	125	1051	502.906	259.141	460	316.5	720	135	999
	PC aa C36:5	0.029	0	0		0	0	11.1	147	71.255	37.524	63.5	44.45	98.9	13.2	142		0	0	7.6	229	57.142	49.216	44.4	24.4	72.45	8.41	168
	PC aa C36:6	0.022	0	0		0	0	0.499	9.77	3.82	2.156	3.39	2.15	5.12	1.15	8.13		0	0	0.541	11.5	3.153	2.338	2.605	1.525	3.765	0.876	8.15
	PC aa C38:0	0.201	0	0		0	0	4.21	21.5	8.233	4.441	7	5	8.935	4.32	20.6		0	0	2.32	16.5	6.004	2.609	5.635	4.145	7.245	3.04	9.28
	PC aa C38:1	0.032	0	0		0	0	0.796	25.4	6.777	6.832	4.175	2.34	8.105	1.08	25.3		0	0	0.308	17.7	3.617	3.503	2.66	1.35	5.1	0.556	10.8
	PC aa C38:3	0.056	0	0		0	0	43.3	172	80.594	25.94	78.45	61.6	92.95	46.1	120		0	0	44.6	129	69.203	16.216	68.35	60.85	76.15	45.8	90.5
	PC aa C38:4	0.049	0	0		0	0	127	325	210.156	57.509	192.5	167	258	128	324		0	0	102	298	184.781	47.458	189.5	152	217.5	107	270
	PC aa C38:5	0.054	0	0		0	0	56.4	174	106.819	31.442	101	83.9	129.5	58.7	159		0	0	36.9	161	84.172	29.619	84	60.15	103.5	44.9	147
	PC aa C38:6	0.04	0	0		0	0	80.8	449	215.775	87.909	190	148.5	259	116	391		0	0	48.6	458	186.634	94.949	164.5	115	231	73.2	384
	PC aa C40:1	0.503	4	6.25		1	3.125	0.252	12.2	3.703	2.887	3.516	1.12	5.147	0.557	10.3		3	9.375	0.252	8.61	1.943	1.785	1.54	0.587	2.685	0.252	4.64
	PC aa C40:2	0.03	0	0		0	0	0.257	36.9	7.966	9.789	3.375	0.687	11.8	0.269	34.1		0	0	0.281	44.3	5.741	8.447	3.68	0.434	7.405	0.307	16.6
	PC aa C40:3	0.01	0	0		0	0	0.583	23.3	5.159	5.79	2.145	0.93	7.395	0.608	18.9		0	0	0.485	20.5	3.627	4.164	2.5	0.737	4.83	0.532	10.6
	PC aa C40:4	0.015	0	0		0	0	2.73	45.5	9.795	9.497	6.09	4.19	10.995	2.94	29.1		0	0	2.31	36.1	7.347	6.563	5.495	3.38	9.06	2.37	20
	PC aa C40:5	0.067	0	0		0	0	6.46	24.9	10.698	3.507	10.05	8.365	11.85	6.76	18		0	0	5.15	18.8	9.239	2.726	8.515	8.02	10.45	5.53	14
	PC aa C40:6	0.886	0	0		0	0	21.3	78.1	40.941	13.573	38.25	32.9	48.8	22.3	73.4		0	0	20.3	65.1	37.488	10.398	35.35	31.7	45.65	21	56.6
	PC aa C42:0	0.075	0	0		0	0	0.513	8.02	2.268	1.999	1.325	0.916	3.195	0.557	7.84		0	0	0.422	9.52	1.787	1.711	1.58	0.587	2.185	0.449	3.99
	PC aa C42:1	0.01	0	0		0	0	0.332	5.39	1.613	1.368	1.117	0.528	2.185	0.35	4.81		0	0	0.241	4.9	1.127	0.969	0.856	0.457	1.355	0.296	2.83
	PC aa C42:2	0.028	0	0		0	0	0.26	10.3	2.419	2.314	1.901	0.479	3.395	0.267	7.01		0	0	0.249	7.59	1.9	1.576	1.766	0.406	2.595	0.283	4.94
	PC aa C42:4	0.019	0	0		0	0	0.191	13.3	2.877	2.897	2.21	0.518	3.94	0.264	8.47		0	0	0.257	10.5	2.27	2.1	2.075	0.46	2.81	0.28	6.87
	PC aa C42:5	0.003	0	0		0	0	0.356	4.99	1.293	1.015	0.921	0.664	1.65	0.403	3.67		0	0	0.287	3.22	0.958	0.64	0.916	0.452	1.215	0.305	2.36
	PC aa C42:6	0.592	20	31.25		7	21.875	0.296	4.87	1.28	1.118	0.92	0.611	1.531	0.296	4.15		13	40.625	0.296	4.31	0.919	0.801	0.861	0.296	1.255	0.296	1.93
	PC aa_s		0	0		0	0	2181.46	7327.39	4605.97	1247.78	4296.6	3706.84	5430.65	3113.59	6807.23		0	0	1309.32	6710.18	3477.95	1402.52	3148.98	2311.01	4636.03	1418.24	5803.66
	PC ae C30:0	0.165	29	45.3125		12	37.5	0.083	0.405	0.178	0.091	0.18	0.083	0.239	0.083	0.338		17	53.125	0.083	0.641	0.188	0.144	0.083	0.083	0.279	0.083	0.467
	PC ae C30:1	0.017	50	78.125		25	78.125	0.009	0.852	0.061	0.165	0.009	0.009	0.009	0.009	0.366		25	78.125	0.009	0.875	0.094	0.205	0.009	0.009	0.009	0.009	0.667
	PC ae C30:2	0.011	0	0		0	0	0.051	0.683	0.2	0.153	0.151	0.103	0.221	0.055	0.559		0	0	0.051	1.03	0.212	0.2	0.14	0.11	0.222	0.06	0.614
	PC ae C32:1	0.01	0	0		0	0	3.43	10.6	5.701	1.622	5.477	4.49	6.685	3.56	8.44		0	0	1.79	11.3	4.324	1.874	3.875	3.12	5	2.44	8.15
	PC ae C32:2	0.077	0	0		0	0	0.562	5.03	2.808	0.936	2.694	2.335	3.405	1.15	4.97		0	0	0.533	4.64	2.078	1.011	1.76	1.51	2.885	0.551	4.24
	PC ae C34:0	0.027	0	0		0	0	0.904	4.16	1.975	0.712	1.915	1.565	2.17	0.974	3.42		0	0	0.694	5.46	1.709	0.826	1.595	1.255	1.845	0.969	2.76
	PC ae C34:1	0.024	0	0		0	0	8.81	41.9	24.349	7.327	22.981	19.65	29.25	13.5	40.2		0	0	6.14	53.2	18.313	9.37	16.3	10.5	22.45	7.05	30.9
	PC ae C34:2	0.02	0	0		0	0	9.63	44.6	26.421	9.129	24.622	20.85	33	14.8	43.8		0	0	6.94	41.7	19.604	9.778	17	11.75	26.8	6.97	39.9
	PC ae C34:3	0.039	0	0		0	0	6.6	26.3	16.085	5.476	14.666	12.4	20.65	7.26	25.3		0	0	4.97	32.8	12.678	6.634	10.035	8.3	15.95	5.77	25
	PC ae C36:0	0.154	0	0		0	0	0.919	7.05	3.389	1.496	3.205	2.19	3.98	1.31	6.14		0	0	0.602	8.22	2.328	1.578	1.965	1.2	2.92	0.607	4.74
	PC ae C36:1	0.063	0	0		0	0	7.2	238	69.049	67.583	38.6	13.7	126.5	8.86	225		0	0	5.91	302	55.358	61.501	32.85	11.5	81.35	6.67	143
	PC ae C36:2	0.017	0	0		0	0	7.65	55.1	31.395	10.747	30.65	24.7	39.55	13.8	48		0	0	9.27	46.5	23.883	10.336	20.7	16.35	33.1	10.2	42.5
	PC ae C36:3	0.013	0	0		0	0	9.42	29.1	15.803	5.331	14.1	11.85	18.1	9.5	28		0	0	4.02	23.7	11.851	4.911	11	8.225	15.55	5.29	22.6
	PC ae C36:4	0.034	0	0		0	0	19.9	75	43.877	13.539	41.5	34.05	55.45	25.2	67.5		0	0	13.2	62.5	31.594	12.447	32.15	21.85	38.2	13.6	56.8
	PC ae C36:5	0.024	0	0		0	0	11.8	54	31.68	10.168	31.9	23.95	38.55	16.6	51.4		0	0	10.2	50.5	23.697	9.422	22.75	16.05	29.45	11.3	39.8
	PC ae C38:0	0.163	0	0		0	0	1.56	16.2	6.7	3.062	6.606	4.36	8.51	1.61	12.4		0	0	1.16	13.1	5.419	3.126	4.66	3.695	6.64	1.39	13
	PC ae C38:1	0.015	0	0		0	0	0.953	96.9	26.714	24.932	26.951	1.975	39.45	1.1	68.6		0	0	0.352	84.9	15.353	19.338	3.75	1.12	28.3	0.431	46.7
	PC ae C38:2	0.025	0	0		0	0	2.22	149	35.121	38.953	15.92	3.635	56.6	2.59	122		0	0	1.96	121	23.452	27.445	6.36	2.815	35.05	2	62
	PC ae C38:3	0.016	0	0		0	0	5.14	335	82.109	87.189	53.15	8.215	142.5	5.56	261		0	0	4.01	372	56.552	77.198	21.3	6.785	82.9	4.04	228
	PC ae C38:4	0.024	0	0		0	0	11.7	51.3	27.278	8.447	26.5	20.85	33.05	16.2	43.3		0	0	11	42	22.359	7.302	20.9	18	25.5	12.4	39.3
	PC ae C38:5	0.03	0	0		0	0	21.1	57.1	38.094	10.457	36	29.75	46.1	24.8	57		0	0	14.7	52.6	29.459	8.593	28.5	23.3	35.1	15.8	45.7
	PC ae C38:6	0.011	0	0		0	0	6.64	29.9	16.317	5.535	15.35	13.05	18.65	7.94	28.8		0	0	5.94	24.1	13.328	4.996	12.8	9.355	15.8	6.81	23.9
	PC ae C40:1	0.06	1	1.5625		0	0	1.24	35.2	8.602	8.623	4.73	2.555	11.039	1.28	32.2		1	3.125	0.03	37.7	5.499	6.784	3.91	1.65	6.585	0.612	13.1
	PC ae C40:2	0.025	0	0		0	0	1.76	36.7	8.684	8.313	5.045	2.205	13	1.76	23.2		0	0	1.03	23	5.617	5.297	3.105	1.85	8.08	1.44	16.7
	PC ae C40:3	0.017	0	0		0	0	1.21	124	26.871	28.487	25.1	2.165	46	1.41	72.8		0	0	0.733	95.1	16.514	22.14	4.925	1.48	24.25	1.22	76.5
	PC ae C40:4	0.125	0	0		0	0	2.46	85.4	19.434	19.157	13.6	3.8	32.85	2.49	46.9		0	0	1.12	52.8	12.477	13.603	5.155	2.715	18.95	2.02	52.7
	PC ae C40:5	0.017	0	0		0	0	3.83	179	36.975	39.435	26.95	5.895	53.9	4.04	97.5		0	0	3.07	132	26.631	30.737	9	4.355	43.45	3.21	94
	PC ae C40:6	0.023	0	0		0	0	5.25	12.8	7.521	2.03	7.2	5.825	8.375	5.3	12.4		0	0	2.56	11.3	6.906	1.973	6.545	5.43	8.09	3.83	10.5
	PC ae C42:0	0.6	2	3.125		0	0	0.746	6.41	2.158	1.435	1.74	1.16	2.814	0.761	6.26		2	6.25	0.3	4.3	1.289	0.813	1.11	0.785	1.525	0.3	2.59
	PC ae C42:1	0.094	0	0		0	0	0.433	20.7	5.079	5.706	2.325	0.729	8.095	0.461	20.7		0	0	0.331	23.2	3.47	4.433	2.508	0.588	4.56	0.435	9.48
	PC ae C42:2	0.018	0	0		0	0	0.445	13.8	3.345	3.535	1.605	0.69	4.805	0.536	12		0	0	0.36	10.3	2.153	2.118	1.635	0.644	2.765	0.405	6.33
	PC ae C42:3	0.035	0	0		0	0	0.626	18.8	4.513	4.412	2.915	1.135	6.62	0.719	13.8		0	0	0.474	15.3	3.458	3.161	3.254	0.983	4.305	0.646	8.76
	PC ae C42:4	0.167	0	0		0	0	0.501	8.88	2.434	1.916	1.87	0.97	3.4	0.503	5.53		0	0	0.343	6.1	1.693	1.321	1.407	0.679	2.315	0.457	4.72
	PC ae C42:5	0.783	0	0		0	0	1.66	29.9	7.25	5.756	5.525	3.3	10.07	1.78	14.8		0	0	1.55	21.6	5.38	4.536	3.835	2.075	7.825	1.71	14.5
	PC ae C44:3	0.026	0	0		0	0	0.218	6.26	1.535	1.382	0.991	0.513	2.435	0.293	4		0	0	0.236	5.16	1.155	1.071	0.805	0.347	1.57	0.237	3.26
	PC ae C44:4	0.056	0	0		0	0	0.197	3.23	0.929	0.684	0.712	0.424	1.17	0.211	2.23		0	0	0.191	2.17	0.696	0.479	0.586	0.319	1.03	0.2	1.629
	PC ae C44:5	0.033	0	0		0	0	0.628	2.57	1.418	0.432	1.45	1.065	1.78	0.723	1.93		0	0	0.69	2.41	1.165	0.367	1.07	0.897	1.35	0.723	1.78
	PC ae C44:6	0.128	0	0		0	0	0.611	2.8	1.308	0.537	1.225	0.948	1.53	0.678	2.56		0	0	0.604	2.74	1.054	0.436	0.929	0.815	1.127	0.658	2.03
	PC ae_s		0	0		0	0	217.528	1817.99	643.369	372.276	553.409	328.55	886.918	231.355	1288.42		0	0	136.198	1601.73	469.019	322.768	389.073	242.74	630.45	142.931	1145.91
Sphingolipids	SM (OH) C14:1	0.066	0	0		0	0	1.59	11.5	5.309	2.275	5.255	3.35	6.765	1.74	8.26		0	0	1.31	11.7	4.596	2.259	4.466	3.2	5.62	1.63	8.96
	SM (OH) C16:1	0.004	0	0		0	0	0.538	3.34	1.688	0.791	1.63	1.012	2.43	0.576	2.97		0	0	0.415	4.31	1.442	0.816	1.305	0.924	1.73	0.448	2.94
	SM (OH) C22:1	0.015	11	17.1875		4	12.5	0.008	4.36	1.323	1.062	1.296	0.54	1.83	0.008	3.71		7	21.875	0.008	5.31	1.217	1.37	0.975	0.172	1.656	0.008	4.3
	SM (OH) C22:2	0.008	23	35.9375		7	21.875	0.004	8.57	1.522	1.559	1.574	0.407	1.975	0.004	2.73		16	50	0.004	6.21	0.979	1.528	0.013	0.004	1.51	0.004	3.55
	SM (OH) C24:1	0.01	5	7.8125		0	0	0.078	0.43	0.197	0.083	0.19	0.136	0.232	0.103	0.411		5	15.625	0.005	0.604	0.181	0.138	0.163	0.084	0.251	0.005	0.375
	SM C16:0	0.112	0	0		0	0	19.9	138	71.8	27.6	72.671	56.75	92.75	20.1	101		0	0	18.9	158	59.681	29.623	57.9	38.5	70.05	20.8	112
	SM C16:1	0.033	0	0		0	0	5.1	44.2	19.995	8.37	21.201	14.6	25.1	5.38	29.369		0	0	4.915	35	15.396	7.635	15.75	8.775	19.15	5.43	29.4
	SM C18:0	0.068	0	0		0	0	1.62	19.3	9.004	4.923	7.935	5.025	12.75	1.98	18.5		0	0	1.37	20.9	6.842	4.456	5.955	3.255	8.52	1.87	16.1
	SM C18:1	0.008	0	0		0	0	1.75	22	10.433	5.372	9.82	6.735	14.7	2.17	20.1		0	0	1.87	18.8	7.898	4.49	7.515	4.235	10.367	1.87	17
	SM C20:2	0.008	0	0		0	0	0.084	0.859	0.376	0.219	0.326	0.218	0.544	0.103	0.796		0	0	0.034	0.728	0.29	0.191	0.214	0.155	0.426	0.057	0.662
	SM C22:3	0.004	33	51.5625		15	46.875	0.002	1.12	0.203	0.31	0.031	0.002	0.42	0.002	0.759		18	56.25	0.002	0.433	0.092	0.135	0.002	0.002	0.175	0.002	0.344
	SM C24:0	0.145	0	0		0	0	1.23	6.24	2.927	1.009	2.78	2.415	3.28	1.42	4.72		0	0	1.37	7.49	3.262	1.503	2.765	2.235	3.725	1.38	6.48
	SM C24:1	0.026	0	0		0	0	2.88	23.7	7.799	4.18	6.825	5.615	8.78	3.35	20.7		0	0	0.513	23.7	7.712	4.273	7.15	4.826	9.775	3.07	15.4
	SM C26:0	0.01	24	37.5		10	31.25	0.005	0.197	0.042	0.044	0.03	0.005	0.074	0.005	0.122		14	43.75	0.005	0.166	0.034	0.044	0.01	0.005	0.054	0.005	0.152
	SM C26:1	0.01	22	34.375		10	31.25	0.005	0.138	0.043	0.039	0.034	0.005	0.063	0.005	0.12		12	37.5	0.005	0.183	0.04	0.042	0.033	0.005	0.054	0.005	0.126
	Sphingolipids_s		0	0		0	0	45.132	256.545	132.655	47.241	134.669	100.353	166.157	47.526	188.991		0	0	41.091	270.074	109.652	47.268	107.861	77.425	123.507	48.93	199.427
Sugars	H1	200	0	0		0	0	2226	15578	5582.95	2464.74	5298	4366.53	6328.76	2550	9467		0	0	2220.28	6776	4442.48	1345.55	4589	3342.96	5443	2309	6658
