# Supplementary material for: Metabolomic profiling of Prader-Willi syndrome compared with essential obesity
Source: Front Endocrinol (Lausanne). 2024 May 15;15:1386265. doi: 10.3389/fendo.2024.1386265 (PMC11133515; doi:10.3389/fendo.2024.1386265)
Supplement: Supplementary file 1 [file DataSheet_1.zip › Supplementary Material/Tab. S2.xlsx]

## Sheet: tab s2
Tab. S2
Chemical Group	Metabolite	N obs < LB	PWS (N=32)			EOB (N=32)			FC	P-value	FDR P-value
			Geometric Mean	95% CI		Geometric Mean	95% CI
Glycerophospholipids	lysoPC a C20:3	0	1.72498	1.29435	2.29889	0.579715	0.434993	0.772587	2.97557	<0.0001	<0.0001
Acylcarnitines	C10	9	1.64333	1.1678	2.31249	0.539142	0.379559	0.765822	3.04805	<0.0001	0.000679828
Acylcarnitines	C14:1	20	1.51309	0.993033	2.3055	0.404392	0.251453	0.650353	3.74164	<0.0001	0.00142649
Glycerophospholipids	lysoPC a C16:1	0	1.57101	1.15679	2.13355	0.636533	0.468702	0.86446	2.46808	<0.0001	0.00142649
Glycerophospholipids	lysoPC a C18:2	0	1.57391	1.1593	2.13678	0.635362	0.467993	0.862587	2.47718	<0.0001	0.00142649
Glycerophospholipids	PC ae C36:4	0	1.55845	1.14593	2.11948	0.641662	0.471815	0.872651	2.42878	6.33777e-05	0.00175345
Glycerophospholipids	PC ae C32:1	0	1.54367	1.13321	2.10279	0.647809	0.475559	0.882448	2.3829	9.88966e-05	0.00233895
Glycerophospholipids	PC aa C34:1	0	1.53802	1.12838	2.09639	0.650185	0.47701	0.886228	2.36552	0.000116776	0.00233895
Glycerophospholipids	lysoPC a C17:0	9	1.55199	1.08798	2.21388	0.574367	0.399261	0.826269	2.70208	0.000126811	0.00233895
Glycerophospholipids	PC aa C36:3	0	1.531	1.12237	2.0884	0.653167	0.478835	0.890969	2.34397	0.000143225	0.00237754
Acylcarnitines	C5	17	1.4846	0.990221	2.22581	0.478035	0.310558	0.735831	3.10563	0.000160755	0.00242594
Glycerophospholipids	PC ae C38:5	0	1.51492	1.10869	2.07001	0.660099	0.483089	0.901969	2.29499	0.000226085	0.00304134
Glycerophospholipids	PC aa_s	0	1.51305	1.1071	2.06786	0.660915	0.483591	0.903261	2.28933	0.000238177	0.00304134
Glycerophospholipids	lysoPC_s	0	1.50832	1.10309	2.06242	0.662987	0.484866	0.906542	2.27504	0.000271484	0.00321903
Glycerophospholipids	PC ae C42:0	2	1.49833	1.08472	2.06964	0.65381	0.472802	0.904116	2.29168	0.000382493	0.00423292
Glycerophospholipids	PC ae C36:3	0	1.49248	1.08972	2.04411	0.670025	0.48921	0.917668	2.2275	0.000417039	0.00427684
Glycerophospholipids	lysoPC a C18:1	0	1.49064	1.08817	2.04197	0.670853	0.489723	0.918976	2.22201	0.00043799	0.00427684
Glycerophospholipids	PC aa C32:0	0	1.48665	1.08481	2.03733	0.672655	0.490839	0.92182	2.21012	0.000486782	0.0043798
Glycerophospholipids	PC ae C34:1	0	1.48553	1.08387	2.03603	0.673161	0.491152	0.922618	2.2068	0.000501302	0.0043798
Glycerophospholipids	PC ae C36:5	0	1.47217	1.07269	2.02043	0.679268	0.494943	0.932239	2.16729	0.000708621	0.00588155
Glycerophospholipids	lysoPC a C16:0	0	1.46856	1.06967	2.0162	0.68094	0.495983	0.93487	2.15666	0.000776957	0.00614166
Glycerophospholipids	PC ae C36:0	0	1.4659	1.06745	2.01308	0.682176	0.496752	0.936812	2.14886	0.000831022	0.00627044
Glycerophospholipids	PC ae C34:2	0	1.46171	1.06396	2.00815	0.684129	0.49797	0.939882	2.1366	0.000923157	0.00666279
Glycerophospholipids	PC aa C36:2	0	1.44378	1.04909	1.98697	0.692627	0.50328	0.953212	2.0845	0.00143369	0.00991637
Glycerophospholipids	PC aa C38:5	0	1.42975	1.03751	1.97027	0.699423	0.507544	0.963844	2.04418	0.00200035	0.0130328
Glycerophospholipids	PC ae C32:2	0	1.42888	1.0368	1.96924	0.699847	0.507811	0.964506	2.04171	0.00204128	0.0130328
Glycerophospholipids	PC aa C32:3	0	1.42604	1.03446	1.96584	0.701243	0.508688	0.966686	2.03359	0.00218102	0.0133677
Glycerophospholipids	PC aa C36:4	0	1.4246	1.03328	1.96412	0.70195	0.509133	0.967789	2.0295	0.00225479	0.0133677
Glycerophospholipids	PC aa C40:1	4	1.40678	1.00041	1.97821	0.677117	0.480619	0.953954	2.0776	0.00302606	0.0173216
Glycerophospholipids	PC aa C34:2	0	1.40766	1.01941	1.94378	0.7104	0.514463	0.980962	1.9815	0.00331446	0.01834
Glycerophospholipids	lysoPC a C26:0	27	1.14444	0.672865	1.94651	0.353176	0.189996	0.656505	3.24041	0.0037628	0.0201492
Glycerophospholipids	PC ae C36:2	0	1.39486	1.00899	1.92831	0.716916	0.518588	0.991092	1.94565	0.00439337	0.0227906
Glycerophospholipids	PC aa C34:3	0	1.38919	1.00439	1.92144	0.719841	0.520444	0.995633	1.92986	0.00496557	0.0249783
Glycerophospholipids	PC aa C38:0	0	1.38207	0.998616	1.91277	0.723552	0.522803	1.00139	1.91012	0.0057794	0.0277957
Glycerophospholipids	PC ae C34:3	0	1.38141	0.998082	1.91196	0.723898	0.523023	1.00192	1.90829	0.00586055	0.0277957
Glycerophospholipids	PC aa C38:1	0	1.36342	0.98358	1.88995	0.733448	0.529114	1.01669	1.85892	0.00850519	0.0392184
Sphingolipids	SM (OH) C22:2	23	1.17561	0.716991	1.92759	0.451559	0.262286	0.777417	2.60346	0.00947893	0.0425271
Glycerophospholipids	PC ae C38:4	0	1.35533	0.977085	1.87999	0.737829	0.531916	1.02345	1.83691	0.0100098	0.043727
Glycerophospholipids	PC ae C44:5	0	1.34111	0.965717	1.86242	0.745653	0.536937	1.0355	1.79857	0.0132344	0.0563311
Glycerophospholipids	lysoPC a C20:4	0	1.33398	0.960041	1.85357	0.749637	0.5395	1.04162	1.7795	0.0151726	0.0629662
Glycerophospholipids	PC ae C38:6	0	1.33265	0.958985	1.85192	0.750384	0.539981	1.04277	1.77596	0.0155602	0.0629998
Glycerophospholipids	PC ae_s	0	1.32896	0.956055	1.84732	0.752466	0.541323	1.04596	1.76614	0.0166827	0.0659363
Acylcarnitines	C18:1	0	1.32244	0.950885	1.83919	0.756176	0.543717	1.05165	1.74886	0.0188424	0.0727404
Glycerophospholipids	PC aa C36:0	0	1.3155	0.94539	1.8305	0.760167	0.546298	1.05776	1.73054	0.0214088	0.0791195
Glycerophospholipids	PC ae C44:6	0	1.3154	0.945311	1.83038	0.760225	0.546335	1.05785	1.73028	0.0214481	0.0791195
Sugars	H1	0	1.31267	0.943159	1.82696	0.761803	0.547357	1.06027	1.72312	0.0225375	0.0813311
Glycerophospholipids	lysoPC a C18:0	0	1.30714	0.938793	1.82001	0.765029	0.549447	1.0652	1.70861	0.0249004	0.0850306
Sphingolipids	SM (OH) C24:1	5	1.30362	0.911467	1.86449	0.729076	0.508343	1.04565	1.78804	0.0249634	0.0850306
Glycerophospholipids	PC aa C34:4	0	1.30669	0.938442	1.81945	0.76529	0.549616	1.0656	1.70745	0.0250994	0.0850306
Acylcarnitines	C16:2	0	0.766997	0.550724	1.0682	1.30379	0.936151	1.81579	0.588285	0.0264349	0.0877639
Sphingolipids	SM C16:1	0	1.29648	0.930407	1.80658	0.771321	0.553532	1.0748	1.68085	0.0300652	0.0978592
Acylcarnitines	C16:1-OH	0	0.772134	0.554061	1.07604	1.29511	0.929335	1.80485	0.596191	0.0307896	0.0981205
Glycerophospholipids	PC aa C36:5	0	1.29412	0.928553	1.8036	0.772729	0.554448	1.07694	1.67473	0.0313276	0.0981205
Glycerophospholipids	PC ae C38:1	0	1.29258	0.927352	1.80166	0.773644	0.555044	1.07834	1.67077	0.0321702	0.0988936
Glycerophospholipids	PC aa C32:1	0	1.29062	0.925816	1.79918	0.77482	0.555809	1.08013	1.66571	0.0332777	0.100438
Glycerophospholipids	PC aa C40:5	0	1.28917	0.924676	1.79734	0.775694	0.556379	1.08146	1.66195	0.0341207	0.101143
Glycerophospholipids	PC ae C40:1	1	1.28834	0.919344	1.80543	0.771124	0.550138	1.08088	1.67073	0.0350938	0.102203
Acylcarnitines	C3-DC (C4-OH)	30	0.906566	0.493295	1.66607	0.350992	0.174825	0.704675	2.58287	0.0359628	0.102622
Glycerophospholipids	PC aa C32:2	0	1.28526	0.921621	1.79239	0.77805	0.557914	1.08504	1.6519	0.036474	0.102622
Acylcarnitines	C14:2	39	0.610075	0.262233	1.41932	0.170082	0.0595831	0.485507	3.58694	0.0375996	0.104026
Glycerophospholipids	lysoPC a C28:0	51	0.14309	0.0228359	0.896604	0.00983604	0.00053437	0.18105	14.5475	0.0395651	0.107669
Glycerophospholipids	PC aa C38:3	0	1.27577	0.914207	1.78032	0.783842	0.561696	1.09384	1.62758	0.0427885	0.114563
Glycerophospholipids	PC ae C38:0	0	1.2681	0.908234	1.77054	0.788584	0.564799	1.10104	1.60807	0.0485521	0.126342
Sphingolipids	Sphingolipids_s	0	1.2679	0.908079	1.77029	0.788708	0.56488	1.10123	1.60756	0.04871	0.126342
Glycerophospholipids	PC aa C38:4	0	1.25875	0.900982	1.75859	0.794438	0.568638	1.1099	1.58445	0.0564517	0.144169
Sphingolipids	SM C18:1	0	1.24969	0.893972	1.74695	0.800198	0.572425	1.1186	1.56173	0.0651229	0.163794
Glycerophospholipids	PC ae C34:0	0	1.2484	0.892977	1.7453	0.801023	0.572968	1.11985	1.55851	0.0664415	0.164616
Sphingolipids	SM C18:0	0	1.24475	0.890162	1.7406	0.803371	0.574515	1.12339	1.54941	0.0702998	0.171614
Biogenic Amines	Putrescine	1	1.24139	0.883012	1.74523	0.800487	0.569271	1.12562	1.5508	0.074333	0.176903
Glycerophospholipids	PC ae C42:4	0	1.23966	0.886233	1.73402	0.806675	0.576694	1.12837	1.53675	0.0760048	0.176903
Sphingolipids	SM C20:2	0	1.23947	0.886092	1.73378	0.806795	0.576773	1.12855	1.53629	0.0762173	0.176903
Acylcarnitines	C4:1	39	0.180209	0.0615427	0.527686	0.550127	0.229703	1.31752	0.327577	0.0767289	0.176903
Acylcarnitines	C16:1	45	0.315573	0.09379	1.0618	0.0704134	0.0137326	0.361044	4.48171	0.0789196	0.179461
Glycerophospholipids	PC ae C42:5	0	1.23546	0.883008	1.7286	0.809413	0.578502	1.13249	1.52637	0.0809789	0.181655
Glycerophospholipids	PC aa C42:5	0	1.23344	0.88145	1.72598	0.810743	0.579381	1.13449	1.52137	0.0834795	0.184768
Glycerophospholipids	PC ae C40:4	0	1.22669	0.876274	1.71724	0.815201	0.582331	1.14119	1.50477	0.0922645	0.201525
Glycerophospholipids	PC aa C38:6	0	1.22543	0.875312	1.71561	0.816037	0.582884	1.14245	1.50169	0.0939819	0.202474
Acylcarnitines	C18:2	7	1.19423	0.820433	1.73832	0.757914	0.517026	1.11103	1.57568	0.0963429	0.202474
Glycerophospholipids	PC ae C40:2	0	1.22263	0.873166	1.71197	0.817908	0.584124	1.14526	1.49483	0.097908	0.202474
Glycerophospholipids	PC ae C44:4	0	1.22182	0.872544	1.71091	0.818451	0.584484	1.14607	1.49284	0.09907	0.202474
Glycerophospholipids	lysoPC a C24:0	44	0.342759	0.108947	1.07835	0.0932256	0.0215794	0.402745	3.67666	0.0992536	0.202474
Sphingolipids	SM C16:0	0	1.22116	0.872042	1.71006	0.818891	0.584776	1.14673	1.49124	0.100017	0.202474
Acylcarnitines	C5-OH (C3-DC-M)	19	0.603866	0.370053	0.985409	1.05234	0.657732	1.6837	0.57383	0.105175	0.209092
Glycerophospholipids	PC aa C42:6	20	1.03111	0.638501	1.66514	0.584689	0.352947	0.968592	1.76352	0.106056	0.209092
Glycerophospholipids	PC aa C42:1	0	1.2157	0.867868	1.70295	0.82257	0.587218	1.15225	1.47793	0.108194	0.209092
Glycerophospholipids	PC aa C36:6	0	1.21562	0.867804	1.70284	0.822627	0.587256	1.15233	1.47773	0.108325	0.209092
Biogenic Amines	ADMA	33	0.722011	0.360153	1.44744	0.330571	0.152391	0.717086	2.18413	0.117015	0.223271
Acylcarnitines	C8	0	1.20368	0.858709	1.68724	0.830784	0.592683	1.16454	1.44885	0.128108	0.241659
Glycerophospholipids	PC ae C40:3	0	1.19358	0.851038	1.67399	0.837818	0.597377	1.17504	1.42463	0.147038	0.27425
Biogenic Amines	Ac-Orn	14	1.08442	0.708297	1.66026	0.694058	0.44522	1.08197	1.56243	0.15387	0.283804
Glycerophospholipids	PC aa C36:1	0	1.18684	0.845941	1.66512	0.842571	0.600556	1.18212	1.4086	0.160835	0.292808
Glycerophospholipids	PC ae C40:6	0	1.18543	0.844876	1.66327	0.843573	0.601227	1.18361	1.40525	0.163849	0.292808
Acylcarnitines	Acylcarnitines_s	0	1.18534	0.844808	1.66315	0.843637	0.60127	1.1837	1.40504	0.164043	0.292808
Acylcarnitines	C16-OH	43	0.122981	0.0323233	0.467909	0.344387	0.114165	1.03887	0.357102	0.167317	0.295475
Acylcarnitines	C3:1	40	0.180219	0.0578519	0.561412	0.446954	0.173488	1.15148	0.403215	0.171019	0.298834
Acylcarnitines	C0	0	1.17965	0.840509	1.65563	0.847709	0.603999	1.18975	1.39157	0.176678	0.305505
Sphingolipids	SM (OH) C16:1	0	1.176	0.837761	1.65081	0.850338	0.605763	1.19366	1.38298	0.18516	0.313847
Glycerophospholipids	PC ae C42:2	0	1.17595	0.837721	1.65074	0.850375	0.605789	1.19371	1.38286	0.185283	0.313847
Glycerophospholipids	PC aa C40:4	0	1.17441	0.836563	1.6487	0.851489	0.606537	1.19537	1.37925	0.188956	0.316835
Sphingolipids	SM (OH) C14:1	0	1.17204	0.834779	1.64557	0.853211	0.607694	1.19792	1.37368	0.194724	0.323242
Sphingolipids	SM C26:0	24	0.888699	0.521141	1.5155	0.550349	0.314393	0.963391	1.61479	0.21457	0.35223
Aminoacids	Thr	0	1.16321	0.828142	1.63384	0.859693	0.612057	1.20752	1.35305	0.217427	0.35223
Glycerophospholipids	PC ae C44:3	0	1.16279	0.827827	1.63328	0.860004	0.612266	1.20798	1.35207	0.218552	0.35223
Glycerophospholipids	PC ae C40:5	0	1.15918	0.825121	1.62847	0.862682	0.614072	1.21194	1.34369	0.228422	0.364597
Acylcarnitines	C18:1-OH	50	0.0252533	0.00218283	0.292158	0.0981278	0.0141318	0.681375	0.257352	0.238779	0.377355
Glycerophospholipids	PC aa C42:0	0	1.15475	0.821812	1.62258	0.865986	0.616303	1.21682	1.33345	0.240962	0.377355
Glycerophospholipids	PC ae C38:3	0	1.15087	0.818911	1.6174	0.868907	0.618277	1.22113	1.32451	0.252383	0.391547
Glycerophospholipids	PC ae C38:2	0	1.14491	0.814467	1.60943	0.873428	0.621337	1.2278	1.31083	0.270682	0.416048
Biogenic Amines	Histamine	14	1.0493	0.679734	1.61978	0.743473	0.477761	1.15696	1.41134	0.274009	0.416974
Acylcarnitines	C18	27	0.802026	0.445451	1.44403	0.504891	0.269489	0.94592	1.58851	0.276308	0.416974
Glycerophospholipids	PC ae C42:1	0	1.13953	0.810456	1.60222	0.877556	0.624136	1.23387	1.29852	0.288044	0.427104
Sphingolipids	SM (OH) C22:1	11	1.07357	0.713085	1.61629	0.783703	0.518134	1.18539	1.36987	0.288167	0.427104
Acylcarnitines	C6 (C4:1-DC)	22	0.895447	0.534641	1.49974	0.617269	0.361252	1.05472	1.45066	0.318809	0.46834
Glycerophospholipids	PC aa C40:6	0	1.12964	0.803109	1.58892	0.885241	0.629358	1.24516	1.27608	0.321992	0.468865
Glycerophospholipids	PC aa C40:3	0	1.12841	0.8022	1.58727	0.886202	0.630012	1.24657	1.27331	0.326384	0.471128
Glycerophospholipids	PC aa C30:0	0	1.11723	0.793928	1.57218	0.895073	0.63606	1.25956	1.2482	0.368419	0.52722
Sphingolipids	SM C22:3	33	0.607677	0.294706	1.25301	0.388329	0.179661	0.839353	1.56485	0.375501	0.532502
Biogenic Amines	Spermine	33	0.388998	0.179952	0.840887	0.60648	0.294064	1.25081	0.641403	0.379547	0.532502
Aminoacids	Cit	0	1.11387	0.791449	1.56763	0.897773	0.637905	1.26351	1.2407	0.381733	0.532502
Glycerophospholipids	PC ae C42:3	0	1.11042	0.788907	1.56296	0.900562	0.639812	1.26758	1.23303	0.395735	0.547433
Glycerophospholipids	PC ae C36:1	0	1.10758	0.786814	1.5591	0.902872	0.641394	1.27095	1.22672	0.407525	0.555412
Biogenic Amines	total DMA	47	0.0751142	0.0132492	0.425846	0.159635	0.0354733	0.718378	0.470538	0.408194	0.555412
Aminoacids	Orn	0	1.10316	0.783568	1.55311	0.906485	0.64387	1.27621	1.21697	0.426289	0.571185
Biogenic Amines	Spermidine	3	0.890774	0.622169	1.27534	1.09178	0.762939	1.56235	0.815893	0.431651	0.571185
Glycerophospholipids	lysoPC a C28:1	7	1.06481	0.726278	1.56114	0.857368	0.584125	1.25843	1.24195	0.4329	0.571185
Glycerophospholipids	PC aa C40:2	0	1.10149	0.782338	1.55083	0.907863	0.644816	1.27822	1.21327	0.43355	0.571185
Sphingolipids	SM C24:0	0	0.909677	0.64606	1.28086	1.09929	0.780727	1.54784	0.827511	0.443192	0.57929
Biogenic Amines	Creatinine	0	0.912328	0.647882	1.28471	1.0961	0.778383	1.54349	0.832343	0.457463	0.591741
Acylcarnitines	C5-DC (C6-OH)	20	0.889951	0.543118	1.45827	0.683262	0.410514	1.13723	1.3025	0.459847	0.591741
Aminoacids	Gly	0	1.09202	0.775395	1.53793	0.915737	0.650226	1.28967	1.1925	0.476103	0.607947
Glycerophospholipids	PC ae C30:0	29	0.685242	0.365833	1.28353	0.50019	0.255272	0.980091	1.36996	0.48483	0.614364
Aminoacids	Met	0	1.08184	0.767959	1.52401	0.92435	0.656163	1.30215	1.17038	0.524587	0.652213
Acylcarnitines	C3	0	0.924525	0.656283	1.3024	1.08164	0.76781	1.52373	0.854746	0.525588	0.652213
Glycerophospholipids	PC aa C42:2	0	1.08087	0.767251	1.52268	0.925182	0.656736	1.30336	1.16828	0.529365	0.652213
Biogenic Amines	Biogenic Amines_s	0	0.925364	0.656862	1.30362	1.08066	0.767095	1.52239	0.856298	0.530414	0.652213
Sphingolipids	SM C24:1	0	1.0739	0.762178	1.51312	0.931182	0.660884	1.31203	1.15327	0.564341	0.688828
Aminoacids	Tyr	0	1.07215	0.7609	1.51071	0.932708	0.66194	1.31423	1.1495	0.573364	0.694733
Acylcarnitines	C4	21	0.691721	0.413829	1.15622	0.831932	0.500575	1.38263	0.831464	0.611261	0.735285
Aminoacids	His	0	0.939777	0.666841	1.32442	1.06408	0.755045	1.49961	0.883181	0.615798	0.735413
Biogenic Amines	Kynurenine	1	0.938585	0.662277	1.33017	1.0583	0.74693	1.49948	0.886876	0.633131	0.746765
Sphingolipids	SM C26:1	22	0.812569	0.481665	1.3708	0.679979	0.399077	1.1586	1.19499	0.6343	0.746765
Biogenic Amines	Taurine	0	0.94541	0.670756	1.33253	1.05774	0.750453	1.49086	0.8938	0.650284	0.760191
Glycerophospholipids	PC aa C42:4	0	1.05055	0.74526	1.48091	0.951879	0.67526	1.34181	1.10366	0.690517	0.801579
Glycerophospholipids	PC aa C28:1	0	0.954157	0.676849	1.34508	1.04805	0.743451	1.47743	0.910415	0.70483	0.812512
Aminoacids	Ala	0	1.04191	0.739031	1.46892	0.959777	0.680774	1.35312	1.08557	0.740405	0.847637
Aminoacids	Gln	0	1.03798	0.736208	1.46346	0.963407	0.683314	1.35831	1.07741	0.763566	0.868042
Aminoacids	Val	0	1.03712	0.735589	1.46226	0.964208	0.683874	1.35946	1.07562	0.768688	0.868042
Biogenic Amines	Met-SO	8	0.91052	0.615134	1.34775	0.972037	0.658271	1.43536	0.936713	0.81655	0.902901
Aminoacids	Phe	0	0.971974	0.68932	1.37053	1.02883	0.729645	1.45071	0.944734	0.818636	0.902901
Aminoacids	Ser	0	1.02766	0.728801	1.44906	0.973088	0.690103	1.37212	1.05608	0.825831	0.902901
Aminoacids	Aminoacids_s	0	1.02741	0.728626	1.44872	0.973319	0.690265	1.37245	1.05558	0.827324	0.902901
Glycerophospholipids	PC ae C30:1	50	0.0470086	0.00545889	0.404809	0.0596722	0.00709261	0.50204	0.78778	0.828514	0.902901
Acylcarnitines	C16	15	0.895759	0.570911	1.40544	0.836556	0.534031	1.31046	1.07077	0.832192	0.902901
Aminoacids	Asp	0	1.02357	0.725875	1.44334	0.976976	0.692835	1.37765	1.04769	0.85098	0.912099
Aminoacids	Trp	0	0.977448	0.693167	1.37832	1.02307	0.725522	1.44265	0.955404	0.854034	0.912099
Glycerophospholipids	PC aa C24:0	30	0.585968	0.301412	1.13917	0.539574	0.27698	1.05112	1.08598	0.857153	0.912099
Aminoacids	Glu	0	1.01896	0.722587	1.4369	0.98139	0.695942	1.38392	1.03829	0.879582	0.930004
Aminoacids	Asn	0	0.982978	0.697061	1.38617	1.01732	0.721412	1.43459	0.966246	0.889881	0.934938
Aminoacids	Lys	0	1.01586	0.720372	1.43255	0.984388	0.698056	1.38817	1.03197	0.899029	0.936568
Aminoacids	Arg	0	1.01527	0.719954	1.43173	0.984957	0.698457	1.38898	1.03078	0.902716	0.936568
Acylcarnitines	C2	0	1.01202	0.717639	1.42717	0.98812	0.700689	1.39346	1.02419	0.923227	0.951861
Aminoacids	Pro	0	1.01112	0.716998	1.4259	0.988999	0.70131	1.3947	1.02237	0.928925	0.951861
Aminoacids	Ile	0	1.00949	0.715839	1.42361	0.990595	0.702437	1.39696	1.01908	0.939261	0.953733
Aminoacids	Leu	0	0.991448	0.703041	1.39817	1.00863	0.715221	1.42239	0.982969	0.944787	0.953733
Glycerophospholipids	PC ae C30:2	0	0.991943	0.70339	1.39887	1.00812	0.714864	1.42169	0.98395	0.947988	0.953733
Biogenic Amines	Serotonin	6	0.960059	0.65694	1.40304	0.967994	0.663376	1.41249	0.991803	0.975958	0.975958
